# Supplementary material for: A sulfide-sensor and a sulfane sulfur-sensor collectively regulate sulfur-oxidation for feather degradation by Bacillus licheniformis
Source: Commun Biol. 2023 Feb 10;6:167. doi: 10.1038/s42003-023-04538-2 (PMC9918477; doi:10.1038/s42003-023-04538-2)
Supplement: Supplementary file 4 — Supplementary Data 1 [file 42003_2023_4538_MOESM4_ESM.xlsx]

## Sheet: 1
A sulfide-sensor and a sulfane sulfur-sensor collectively regulate sulfur-oxidation for feather degradation by Bacillus licheniformis Chao Tang#, Jingjing Li#, Yuemeng Shen, Menghui Liu, Honglei Liu, Huaiwei Liu, Luying Xun*, Yongzhen Xia*
Supplementary Data 1. Twelve pairs of genes encoding TCSs located near sqr and pdo genes
Locus near sqr/pdo strains	-3	-3/-2	-2	-2/-1	-1	-1/0	0	0/0	genes between sqr and pdo	0/0	0	0/1	1	1/2	2	2/3	3
Bacillus amyloliquefaciens CC178	AGZ56733.1 - hypothetical protein U471_20330	832	AGZ56734.1 + rapA1	203	AGZ56735.1 - uvrX	438	AGZ56736.1 - hypothetical protein U471_20360	159			AGZ56737.1 - oxidoreductase	247	AGZ56738.1 - red_HXH two-component response regulator	7	AGZ56739.1 - two-component sensor histidine kinase	447	AGZ56740.1 - hypothetical protein U471_20400
Bacillus amyloliquefaciens subsp. plantarum str. FZB42	ABS74334.1 - YoqH	270	ABS74335.1 + RapA1	203	ABS74336.1 - UvrX	63	ABS74337.1 - conserved hypothetical protein	160			ABS74338.1 - putative oxidoreductase	247	ABS74339.1 - red_HXH putative two-component response regulator	7	ABS74340.1 - two-component sensor histidine kinase	447	ABS74341.1 - YrkJ1
Bacillus licheniformis DSM 13 = ATCC 14580	AAU41653.1 + red_HXH hypothetical protein BLi02782	132	AAU41654.1 - FMN-binding split barrel protein	268	AAU41655.1 - red_HXH HTH transcriptional regulator BmrR	294	AAU41656.1 - metallo-beta-lactamase-like domain protein	161			AAU41657.1 - hypothetical protein BLi02786	161	AAU41658.1 - red_HXH putative two-component oxygen response regulator NreC	25	AAU41659.1 - putative two-component oxygen sensor histidine kinase NreB	19	AAU41660.1 - thioredoxin-like protein YdfQ
Bacillus paralicheniformis BL-09	AJO19191.1 + red_HXH ISL3 family transposase	73	AJO19192.1 - hypothetical protein SC10_B2orf04318	56	AJO19193.1 + hypothetical protein SC10_B2orf04319	131	AJO19194.1 - metallo-beta-lactamase/rhodanese-like domain-containing protein	162			AJO19195.1 - oxidoreductase	159	AJO19196.1 - red_HXH two component response regulator	25	AJO19197.1 - two-component sensor histidine kinase	20	AJO19198.1 - cytochrome c heme-binding site
Bacillus paralicheniformis ATCC 9945a	AGN37227.1 + phage major capsid protein	237	AGN37228.1 + red_HXH putative transposase	73	AGN37229.1 - hypothetical protein BaLi_c28830	354	AGN37230.1 - metallo-beta-lactamase/rhodanese-like domainprotein	163			AGN37231.1 - putative oxidoreductase	159	AGN37232.1 - red_HXH two-component response regulator	3	AGN37233.1 - two-component sensor histidine kinase	19	AGN37234.1 - thioredoxin-like protein YdfQ
Bacillus subtilis subsp. spizizenii TU-B-10	AEP87480.1 - YrkE	1511	AEP87481.1 - hypothetical protein GYO_2873	459	AEP87482.1 - hypothetical protein GYO_2874	490	AEP87483.1 - hydroxyacylglutathione hydrolase	164			AEP87484.1 - sulfide:quinone oxidoreductase	149	AEP87485.1 - red_HXH two component response regulator	25	AEP87486.1 - two-component sensor histidine kinase	320	AEP87487.1 - YrkJ
Mycobacterium vanbaalenii PYR-1	ABM12649.1 - red_HXH protein of unknown function DUF156	63	ABM12650.1 - protein of unknown function DUF81	6	ABM12651.1 - Rhodanese domain protein	197	ABM12652.1 + beta-lactamase domain protein	165			ABM12653.1 + FAD-dependent pyridine nucleotide-disulfide oxidoreductase	35	ABM12654.1 + thioredoxin	46	ABM12655.1 - integral membrane sensor signal transduction histidine kinase	13	ABM12656.1 - red_HXH two component transcriptional regulator, winged helix family
Alicyclobacillus acidocaldarius subsp. acidocaldarius DSM 446	ACV57437.1 + molybdopterin-guanine dinucleotide biosynthesis protein B	162	ACV57438.1 + chaperonin Cpn10	67	ACV57439.1 + chaperonin GroEL	174	ACV57440.1 + FAD-dependent pyridine nucleotide-disulphide oxidoreductase	17	ACV57441.1 + hypothetical protein Aaci_0382	55	ACV57442.1 + beta-lactamase domain protein	25	ACV57443.1 + PAS/PAC sensor signal transduction histidine kinase	21	ACV57444.1 + red_HXH two component transcriptional regulator, LuxR family	73	ACV57445.1 - hypothetical protein Aaci_0386
Geobacillus kaustophilus HTA426	BAD76370.1 + hypothetical conserved protein	354	BAD76371.1 - red_HXH two component response regulator	22	BAD76372.1 - two-component sensor histidine kinase	71	BAD76373.1 - hypothetical conserved protein	17	BAD76374.1 - hypothetical protein GK2089	15	BAD76375.1 - hypothetical conserved protein	235	BAD76376.1 - hypothetical conserved protein	253	BAD76377.1 - hypothetical conserved protein	215	BAD76378.1 - hypothetical protein GK2093
Geobacillus sp. C56-T3	ADI26441.1 + drug resistance transporter, EmrB/QacA subfamily	182	ADI26442.1 + hypothetical protein GC56T3_1424	776	ADI26443.1 + CoA-disulfide reductase	235	ADI26444.1 + FAD dependent oxidoreductase	17	ADI26445.1 + hypothetical protein GC56T3_1428	15	ADI26446.1 + Rhodanese domain protein	216	ADI26447.1 + PAS/PAC sensor signal transduction histidine kinase	19	ADI26448.1 + red_HXH two component transcriptional regulator, LuxR family	317	ADI26449.1 + cytochrome bd ubiquinol oxidase subunit I
Geobacillus sp. Y412MC52	ADU94451.1 - cytochrome bd ubiquinol oxidase subunit I	317	ADU94452.1 - red_HXH two component transcriptional regulator, LuxR family	19	ADU94453.1 - PAS/PAC sensor signal transduction histidine kinase	72	ADU94454.1 - Rhodanese domain protein	17	ADU94455.1 - hypothetical protein GYMC52_2044	15	ADU94456.1 - FAD dependent oxidoreductase	235	ADU94457.1 - CoA-disulfide reductase	776	ADU94458.1 - hypothetical protein GYMC52_2048	182	ADU94459.1 - drug resistance transporter, EmrB/QacA subfamily
Geobacillus sp. Y412MC61	ACX79483.1 - cytochrome bd ubiquinol oxidase subunit I	317	ACX79484.1 - red_HXH two component transcriptional regulator, LuxR family	19	ACX79485.1 - PAS/PAC sensor signal transduction histidine kinase	72	ACX79486.1 - beta-lactamase domain protein	17	ACX79487.1 - conserved hypothetical protein	15	ACX79488.1 - FAD-dependent pyridine nucleotide-disulphide oxidoreductase	235	ACX79489.1 - CoA-disulfide reductase	776	ACX79490.1 - conserved hypothetical protein	182	ACX79491.1 - drug resistance transporter, EmrB/QacA subfamily
Note: One row means one strain with the strain’s name shown on the left column. The cell in green or yellow means one gene. The related protein ID, the gene transcription direction, and its annotated protein name were shown in each cell. Green means the direction of the gene on the chromosome is from right to left. Yellow means the direction of the gene on the chromosome is from left to right. Th…
