# Supplementary material for: A sulfide-sensor and a sulfane sulfur-sensor collectively regulate sulfur-oxidation for feather degradation by Bacillus licheniformis
Source: Commun Biol. 2023 Feb 10;6:167. doi: 10.1038/s42003-023-04538-2 (PMC9918477; doi:10.1038/s42003-023-04538-2)
Supplement: Supplementary file 5 — Supplementary Data 2 [file 42003_2023_4538_MOESM5_ESM.xlsx]

## Sheet: Sheet1
A sulfide-sensor and a sulfane sulfur-sensor collectively regulate sulfur-oxidation for feather degradation by Bacillus licheniformis Chao Tang#, Jingjing Li#, Yuemeng Shen, Menghui Liu, Honglei Liu, Huaiwei Liu, Luying Xun*, Yongzhen Xia*
Supplementary Data 2. Strains and plasmids used in this study.
	Strains or plasmids	Features	Origin
	Strains
	Escherichia coli
	XL1-Blue MRF’	∆(mcrA)183∆(mcrCB-hsdSMR-mrr)173 endA1 supE44 thi-1 recA1 gyrA96 relA1 lac [F ́ proAB lacIqZ∆M15Tn10 (Tetr)]	Stratagene
	S17-1	(F) RP4-2-Tc::Mu recA-	ATCC47055
	DH5α	F- endA1 glnV44 thi-1 recA1 relA1 gyrA96 deoR nupG purB20 φ80dlacZΔM15 Δ(lacZYA-argF)U169, hsdR17(rK–mK+), λ–	Thermo Fisher
	Bacillus licheniformis
	MW3	Wild type	Offered by Prof. Chao Gao
	Δsqr	MW3 mutant with sqr gene deletion	this study
	ΔyrkD	MW3 mutant with yrkD gene deletion	this study
	ΔnreBC	MW3 mutant with nreBC gene deletion	this study
	Δsqr-pdo	MW3 mutant with sqr-pdo gene deletion	this study
	ΔyrkEQ	MW3 mutant with yrkE-yrkF-yrkH-yrkI-yrkJ-ydfQ gene deletion	this study
	ΔyrkD-nreBC	MW3 mutant with yrkD and nreBC gene deletion	this study
	sqr-pdo-R	MW3 with sqr-pdo gene reversed	this study
	A1109	MW3 with adding egfp after pdo	this study
	A1120	MW3 mutant with yrkD gene disrupted and adding egfp after pdo	this study
	M1109	MW3 mutant with yrkD gene disrupted and sqr-pdo gene reversed	this study
	M1109-ΔnreBC	M1109 with nreBC gene disrupted	this study
	ΔyrkD::yrkD	YrkD complementary strain with p43 promoter	this study
	ΔnreBC::nreBC	NreBC complementary strain with ycec promoter	this study
	Plasmids
	pKVM1	AmpR, Shuttle plasmid used for gene deletion and insertion on the genome of B. licheniformis	Stratagene
	pBluescript SK-	AmpR, pUC18 ori, cloning vector	Stratagene
	pKVM1-delsqr	derived from pKVM1 genes with upstream and downstream 1000 bp homologous arm of sqr gene	this study
	pKVM1-delnreBC	derived from pKVM1 genes with upstream 1000 bp homologous arm of nreB gene and downstream 1000 bp homologous arm of nreC gene	this study
	pKVM1-delyrkD	derived from pKVM1 genes with upstream and downstream 1000bp homologous arm of yrkD gene	this study
	pKVM1-delyrkEQ	derived from pKVM1 genes with upstream 1000 bp homologous arm of yrkE gene and downstream 1000 bp homologous arm of ydfQ gene	this study
	pKVM1-delsqrpdo	derived from pKVM1 genes with upstream 1000 bp homologous arm of sqr gene and downstream 1000 bp homologous arm of pdo gene	this study
	pKVM1-delnreBC-M1109	derived from pKVM1 genes with upstream 1000 bp homologous arm of nreB gene and downstream 1000 bp homologous arm of nreC gene in M1109 genome	this study
	pKVM1-reyrkD- PP43	derived from the pKVM1 genes with the upstream and downstream 1000 bp homologous arms after the pdo, controlled by P43 promoter from pP43NMK plasmid	this study
	pKVM1-renreBC-Pycec	derived from the pKVM1 genes with the upstream and downstream 1000 bp homologous arms after the pdo, controlled by ycec promoter from bacillus subtilis	this study
	pMAL-C2X	AmpR, expession vector, tac promoter, lac	statagene
	pMAL-NreC	derived from pMAL-C2X containing nreC	this study
	pET-30 EK/Lic	Kmr, expression vector, T7 promoter, lac	this study
	pET30a-YrkD	derived from pET-30 EK/Lic containing yrkD	this study
	pBluescript SK-IR1-egfp	derived from pBluescript SK- containing gene before yrkD	this study
	pBluescript SK-IR2-egfp	derived from pBluescript SK- containing gene between yrkD and yrkE	this study
	pBluescript SK-IR3-egfp	derived from pBluescript SK- containing gene between yrkE and yrkF	this study
	pBluescript SK-IR4-egfp	derived from pBluescript SK- containing gene between yrkF and yrkH	this study
	pBluescript SK-IR5-egfp	derived from pBluescript SK- containing gene between yrkH and yrkI	this study
	pBluescript SK-IR6-egfp	derived from pBluescript SK- containing gene between yrkI and yrkJ	this study
	pBluescript SK-IR7-egfp	derived from pBluescript SK- containing gene between yrkI and ydfQ	this study
	pBluescript SK-IR8-egfp	derived from pBluescript SK- containing gene between ydfQ and nreB	this study
	pBluescript SK-IR9-egfp	derived from pBluescript SK- containing gene between nreC and sqr	this study
	pBluescript SK-IR10-egfp	derived from pBluescript SK- containing gene between sqr and pdo	this study
	pBluescript SK-IR1-del1/2/3/4-egfp	derived from pBluescript SK-IR1-egfp	this study
	pBluescript SK-IR2-del1/2-egfp	derived from pBluescript SK-IR2-egfp	this study
	pBluescript SK-IR9-del1/2/3-egfp	derived from pBluescript SK-IR2-egfp	this study
