# Supplementary material for: A sulfide-sensor and a sulfane sulfur-sensor collectively regulate sulfur-oxidation for feather degradation by Bacillus licheniformis
Source: Commun Biol. 2023 Feb 10;6:167. doi: 10.1038/s42003-023-04538-2 (PMC9918477; doi:10.1038/s42003-023-04538-2)
Supplement: Supplementary file 6 — Supplementary Data 3 [file 42003_2023_4538_MOESM6_ESM.xlsx]

## Sheet: Sheet1
A sulfide-sensor and a sulfane sulfur-sensor collectively regulate sulfur-oxidation for feather degradation by Bacillus licheniformis Chao Tang#, Jingjing Li#, Yuemeng Shen, Menghui Liu, Honglei Liu, Huaiwei Liu, Luying Xun*, Yongzhen Xia*
Supplementary Data 3. Synthetic oligos used in this study.
	Primer name	Oligo sequences	Purpose
	NreBCdel-UP-Fr	GCCATGGTACCCGGGAGCTCGAATTCGTATAGTGGCAGTCCAGGTTTTTATTGCT	Flanking up the region for nreBC disruption
	NreBCdel-UP-Rev	ACGACAGATCGAGCATCATGGACCCTCCCTTAGCTATC
	NreBCdel-Down-Fr	GGGTCCATGATGCTCGATCTGTCGTTGTAACATACGG	Flanking down the region for nreBC disruption
	NreBCdel-Down-Rev	CGCGTCTGCAGAAGCTTCTAGAATTCAGGACATCAGATTTCGCACGAC
	YrkDdel-Up-Fr	GCCATGGTACCCGGGAGCTCGAATTCGGCCGTCTCGGTTTCAAAC	Flanking up the region for yrkD disruption
	YrkDdel-Up-Rev	TGCTTTTAACGTATTCCATCACATAACCTCC
	YrkDdel-Down-Fr	GATGGAATACGTTAAAAGCAGATAATGTTTAGATGGC	Flanking down the region for yrkD disruption
	YrkDdel-Down-Rev	CGCGTCTGCAGAAGCTTCTAGAATCATCAACTACTGTTAGCCGC
	SQRPDOdel-Up-Fr	TGCAGAAGCTTCTAGAATTCTCATAATGCCCTGAAATATTCG	Flanking up the region for sqrpdo disruption
	SQRPDOdel-Up-Rev	GAAATTTTCTTGGTCAACCCCCATATTTTTATAGA
	SQRPDOdel-Down-Fr	GGGGGTTGACCAAGAAAATTTCTCTGCTCAAGC	Flanking down the region for sqrpdo disruption
	SQRPDOdel-Down-Rev	GCCATGGTACCCGGGAGCTCTGCCATGAGTTTCAATAAAATGG
	YrkEYdfQdel-Up-Fr	GCCATGGTACCCGGGAGCTCGAATTCGGCCGTCTCGGTTTCAAAC	Flanking up the region for yrkEydfQ disruption
	YrkEYdfQdel-Up-Rev	CCTCGTACAAGTCTGACATATAACAACTCTCCCAC
	YrkEYdfQdel-Down-Fr	TATGTCAGACTTGTACGAGGAATAGATAGCTAAGGG	Flanking down the region for yrkEydfQ disruption
	YrkEYdfQdel-Down-Rev	CGCGTCTGCAGAAGCTTCTAGAATTCCCACTCTGAAGTGCAGAGTGAAT
	NreBCdel-M1109-UP-Fr	CGCGTCTGCAGAAGCTTCTAGAATTCGTATAGTGGCAGTCCAGGTTTTTATTGCT	Flanking up the region for nreBC disruption
	NreBCdel-M1109-UP-Rev	ACTGATAGTGTTTCCGCTTGGACCCTCCCTTAGCTATC
	NreBCdel-M1109-Down-Fr	GATAGCTAAGGGAGGGTCCAAGCGGAAACACTATCAGTCAAGA	Flanking down the region for nreBC disruption
	NreBCdel-M1109-Down- Rev	CATGGTACCCGGGAGCTCTAAGGGAACGTCAGAGTCGG
	NreBCdel-M1109-V-Fr	CCCCGACTCTGACGTTCCCTTAGAGCTCCCGGGTACCATG	Flanking vector the region for nreBC disruption
	NreBCdel- M1109-V-Rev	AAACCTGGACTGCCACTATACGAATTCTAGAAGCTTCTGCAGACGC
	ReYrkD-UP-Fr	CGTCTGCAGAAGCTTCTAGAATTCAAACAGCTCCCGGATTACTTG	The up region of yrkD complement
	ReYrkD-UP-Rev	TTTATTGGTTAAAAGCAGATAACCGAAGAAAGAGAAAACGCGAAG
	ReYrkD-Down-Fr	CGGCAAAAACGCAAACAGCCCATCAAGGCCGAAACGGCT	The down region of yrkD complement
	ReYrkD-Down-Rev	CATGGTACCCGGGAGCTCTGCCGGCATGAGTAAACGAAG
	ReYrkD-V-Fr	GCTTCGTTTACTCATGCCGGCAGAGCTCCCGGGTACCATG	The vector region of yrkD complement
	ReYrkD-V-Rev	CAAGTAATCCGGGAGCTGTTTGAATTCTAGAAGCTTCTGCAGACGC
	ReYrkD-Fr	TAGGTAAGAGAGGAATGTACACATGGAATACGATGATCAATTAAAAAATAGGATCAAAC	The yrkD region of yrkD complement
	ReYrkD-Rev	CGCGTTTTCTCTTTCTTCGGTTATCTGCTTTTAACCAATAAATTAACGGCTTCT
	ReYrkD-P43-Fr	TCGACAGCCGTTTCGGCCTTGATGGGCTGTTTGCGTTTTTGC	The promoter region of yrkD complement
	ReYrkD-P43-Rev	AATTGATCATCGTATTCCATGTGTACATTCCTCTCTTACCTATAATGGTAC
	ReNreBC-UP-Fr	CGTCTGCAGAAGCTTCTAGAATTCAAACAGCTCCCGGATTACTTG	The up region of nreBC complement
	ReNreBC-UP-Rev	ATATCTCGATCTGTCGTTGTAACCGAAGAAAGAGAAAACGCGAAG
	ReNreBC-Down-Fr	TTATATTGGTGCTGAGAAAAAAGATCAAGGCCGAAACGGCT	The down region of nreBC complement
	ReNreBC-Down-Rev	CATGGTACCCGGGAGCTCTGCCGGCATGAGTAAACGAAG
	ReNreBC-V-Fr	GCTTCGTTTACTCATGCCGGCAGAGCTCCCGGGTACCATG	The vector region of nreBC complement
	ReNreBC-V-Rev	CAAGTAATCCGGGAGCTGTTTGAATTCTAGAAGCTTCTGCAGACGC
	ReNreBC-Fr	TTTTGATGAGTAGGAGTGAATCGTATGATGTGTCAAAACCCGGCT	The nreBC region of nreBC complement
	ReNreBC-Rev	CTTCGCGTTTTCTCTTTCTTCGGTTACAACGACAGATCGAGATATTTATTTTTGATCGC
	ReNreBC-Pycec-Fr	TCGACAGCCGTTTCGGCCTTGATCTTTTTTCTCAGCACCAATATAACCGCAGC	The promoter region of nreBC complement
	ReNreBC-Pycec-Rev	CGAGCCGGGTTTTGACACATCATACGATTCACTCCTACTCATCAAAATGTGAAG
	cotranscript-yrkDE1-fr	GGATCAAACGAFTTGAAGGT	Co-transcription test for yrkD and yrkE
	cotranscript-yrkDE1-rev	CCGTCGATGAGTTCTTCTTT
	cotranscript-yrkEF2-fr	CGCCGCTGCTTATGATCAATG	Co-transcription test for yrkE and yrkF
	cotranscript-yrkEF2-rev	GAGTGACCCGCTTTTCGAAG
	cotranscript-yrkFH3-fr	GCAGAATACCGTTTCGGCCA	Co-transcription test for yrkF and yrkH
	cotranscript-yrkFH3-rev	CTACAATTGCTTCTCCGTCGG
	cotranscript-yrkHI4-fr	GCGGACGTTTACTGCGTAAG	Co-transcription test for yrkH and yrkI
	cotranscript-yrkHI4-rev	GTTAGATCGCTTTTTGCCCC
	cotranscript-yrkIJ5-fr	TGCTAAAGGATTTGCGTGCC	Co-transcription test for yrkI and yrkJ
	cotranscript-yrkIJ5-rev	GTTGCGATTGTGATTCGTGC
	cotranscript-yrkJQ6-fr	TTCAGGTATAGTGGTGCGG	Co-transcription test for yrkJ and ydfQ
	cotranscript-yrkJQ6-rev	CGCTTCTCGTAGACATTCGG
	cotranscript-yrkQB7-fr	GACCTCAATGCACAGTCTGT	Co-transcription test for ydfQ and nreB
	cotranscript-yrkQB7-rev	GTTTTCCTGGGCCTCTAACG
	cotranscript-nreBC8-fr	CGCAGGCGACACTTATTGAAG	Co-transcription test for nreB and nreC
	cotranscript-nreBC8-rev	GGCTTCGTTGCCATTATTGC
	cotranscript-nreCS9-fr	CTCGATCTGTCGTTGTAACATACGG	Co-transcription test for nreC and sqr
	cotranscript-nreCS9-rev	GTGTGTTCTGATTCGGCCGAAAC
	cotranscript-sqr-pdo10-fr	CCTCGTGCCCCTTGGTTACA	Co-transcription test for sqr and pdo
	cotranscript-sqr-pdo10-rev	CCGTCTGCCAAGATTTTGTCACG
	nreC-RT-Bl-fr	GGTATTGCTGGTCGATGAC	RT-qPCR for nreC
	nreC-RT-Bl-rev	CTTTCGGATCTCACTGCTC
	yrkH-RT-Bl-fr	CATCACCTGCGCTTCCTAC	RT-qPCR for yrkH
	yrkH-RT-Bl-rev	CCTGCTTCGTTCTGTTGAT
	pdo-RT-Bl-fr	CAATCGGCATCTTTACTGG	RT-qPCR for pdo
	pdo-RT-Bl-rev	AGTCGTAGTTGGAATGGCTC
	sqr-RT-Bl-fr	ATTGTAGGAGCCGGGACTG	RT-qPCR for sqr
	sqr-RT-Bl-rev	GCTTTGTTTGCGGGTCAATG
	yrkD-GSP1	TCTGCTTTTAACCAAT	5'RACE Gene-Specific Primers
	yrkD-GSP 2	TGAAGGCGGACGCATTTCTCC
	yrkD-GSP3	CTGCTTACAACAACACCGATGGC
	yrkE-GSP1	TAAATTCCTTTGCT
	yrkE-GSP 2	GCATAATCAAGGCCGTCGATGAG
	yrkE-GSP3	GCTTAACTCCTTGTTCTTGCGCC
	sqr-GSP1	TTCGATTAAGTTTCTCT
	sqr-GSP2	ATCTCCGACTGATGGCGGAC
	sqr-GSP3	ATCAGGATGAGTGAAAATGGCGGT
