# Supplementary material for: A sulfide-sensor and a sulfane sulfur-sensor collectively regulate sulfur-oxidation for feather degradation by Bacillus licheniformis
Source: Commun Biol. 2023 Feb 10;6:167. doi: 10.1038/s42003-023-04538-2 (PMC9918477; doi:10.1038/s42003-023-04538-2)
Supplement: Supplementary file 7 — Supplementary Data 4 [file 42003_2023_4538_MOESM7_ESM.xlsx]

## Sheet: Sheet1
A sulfide-sensor and a sulfane sulfur-sensor collectively regulate sulfur-oxidation for feather degradation by Bacillus licheniformis Chao Tang#, Jingjing Li#, Yuemeng Shen, Menghui Liu, Honglei Liu, Huaiwei Liu, Luying Xun*, Yongzhen Xia*
Supplementary Data 4. Source data for the plots of the manuscript.
	Figure 2a																	Figure 2b								Figure 2c								Figure 2d
	Time(h)	MW3			△yrkD			△yrkE-ydfQ			△nreBC			△sqrpdo				Time(h)	Cysteine			Thiosulfate				Time(min)	MW3			MW3+ 600 μM Cys				Time(min)	MW3			MW3+600 μM Cys
	0	0.00577	0.00368	0.00417	0.00577	0.00368	0.00417	0.00577	0.00368	0.00417	0.00577	0.00368	0.00417	0.00577	0.00368	0.00417		0	2.76373	2.76372	9.85392	0.010548	0.01051	0.013633		0	44.779	86.1693	65.4741	60.5683	72.1371	66.3527		0	0	0.968421	0.384211	0.734299	0.193962	0.46413
	24	0.88	1.01	0.945	1.83	1.77	1.8	0.422	0.292	0.207	0.159	0.259	0.209	0.111	0.162	0.1365		24	10.8971	9.21765	7.73628	63.7559	69.1195	64.8197		5	50.3099	69.0028	59.6564	311.293	326.249	317.271		5	0	0.8	0.1	10.8047	9.89204	10.3484
	48	4.73	2.93	3.83	4.73	5.07	4.9	1.28	0.98	1.13	0.186	0.185	0.1855	0.179	0.399	0.289		48	55.6451	66.2441	145.219	107.652	113.058	96.52		15	64.8001	85.1133	74.9567	492.079	294.747	393.413		15	0	0	0	22.2038	19.0978	16.6508
	72	3.33	1.7	2.515	3.39	4.31	3.85	0.63	0.83	0.68	0.12	0.146	0.133	0.057	0.146	0.1015		72	1640.47	2122.97	1481.78	232.473	223.093	213.196		30	87.4343	14.7818	46.608	401.148	158.574	279.861		30	0	0	0	34.4421	31.7053	28.0737
																		96	5711.99	6022.97	4505.54	265.476	277.176	279.199		60	40.2687	83.5687	68.9187	697.318	480.219	588.769		60	7.15789	11.3684	5.26316	56.2105	58.8421	52.5263
																										90	104.841	44.9947	74.9177	472.307	280.263	376.285		90	18.5263	17.0526	17.7895	77.3684	74.7368	70.0526
	Figure 2e																	Figure 2f
	Time(h)	MW3+50 μM H2S			△yrkD+50 μM H2S			△yrkEydfQ+50 μM H2S			△nreBC+50 μM H2S				△sqrpdo+50 μM H2S			Time(h)	MW3+40 μM elemental sulfur			△yrkD+40 μM elemental sulfur			△yrkEydfQ+40 μM elemental sulfur			△nreBC+40 μM elemental sulfur			△sqrpdo+40 μM elemental sulfur
	0	0.124	0.117	0.1205	0.115	0.119	0.117	0.139	0.135	0.137	0.13	0.133	0.1215	0.137	0.136	0.1265		0	0.176	0.174	0.175	0.176	0.156	0.166	0.224	0.227	0.2255	0.185	0.18	0.1825	0.137	0.128	0.1325
	1	0.161	0.155	0.158	0.155	0.152	0.1535	0.179	0.186	0.1825	0.168	0.167	0.1575	0.178	0.175	0.1665		1	0.193	0.187	0.19	0.21	0.196	0.203	0.274	0.257	0.2655	0.202	0.219	0.2105	0.176	0.178	0.177
	2	0.238	0.274	0.256	0.267	0.294	0.2805	0.37	0.392	0.381	0.309	0.345	0.327	0.369	0.333	0.351		2	0.455	0.449	0.452	0.512	0.485	0.4985	0.541	0.53	0.5355	0.431	0.435	0.433	0.408	0.392	0.4
	3	0.536	0.539	0.5375	0.546	0.547	0.5465	0.59	0.598	0.594	0.571	0.574	0.5725	0.528	0.524	0.536		3	0.819	0.727	0.773	0.719	0.68	0.6995	0.771	0.729	0.75	0.712	0.733	0.7225	0.658	0.589	0.6235
	4	0.889	0.936	0.9125	0.68	0.676	0.678	0.689	0.688	0.6885	0.663	0.693	0.668	0.68	0.659	0.6695		4	1.195	1.187	0.901	0.759	0.723	0.741	0.862	0.787	0.8245	1.026	1.106	1.116	0.664	0.678	0.671
	5	1.159	1.185	1.172	0.738	0.715	0.7265	0.731	0.728	0.7295	0.692	0.703	0.6975	0.707	0.674	0.6905		5	1.382	1.39	1.286	0.774	0.724	0.749	0.889	0.774	0.8315	1.365	1.469	1.417	0.658	0.653	0.6555
	6	1.414	1.431	1.4225	0.722	0.695	0.7085	0.71	0.721	0.7155	0.667	0.674	0.6605	0.684	0.672	0.668		6	1.574	1.572	1.373	0.761	0.729	0.745	0.885	0.868	0.8765	1.455	1.624	1.5395	0.651	0.661	0.656
	7	1.586	1.611	1.5985	0.714	0.709	0.7115	0.709	0.73	0.7195	0.654	0.664	0.659	0.696	0.683	0.6895		7	1.696	1.682	1.689	0.751	0.727	0.739	0.867	0.8	0.8335	1.661	1.762	1.7115	0.677	0.659	0.668
	8	1.576	1.614	1.595	0.722	0.698	0.71	0.699	0.723	0.711	0.646	0.653	0.6495	0.677	0.681	0.669		8	1.751	1.733	1.742	0.742	0.72	0.731	0.875	0.782	0.8285	1.688	1.78	1.734	0.666	0.696	0.681
	9	1.629	1.69	1.5895	0.686	0.685	0.6855	0.72	0.72	0.729	0.628	0.631	0.6195	0.66	0.666	0.663		9	1.823	1.806	1.8145	0.733	0.731	0.732	0.855	0.761	0.808	1.761	1.864	1.8125	0.641	0.643	0.642
	10	1.766	1.786	1.776	0.746	0.654	0.7	0.735	0.712	0.7285	0.609	0.609	0.608	0.646	0.641	0.6535		10	1.912	1.929	1.9205	0.731	0.725	0.733	0.848	0.748	0.798	1.907	1.906	1.9065	0.626	0.639	0.6325
	11	1.912	1.926	1.919	0.884	0.583	0.7335	0.73	0.706	0.713	0.586	0.587	0.5765	0.646	0.623	0.6345		11	2.013	2.025	1.819	0.609	0.696	0.6025	0.83	0.732	0.781	1.979	1.971	1.975	0.615	0.609	0.612
	12	1.99	2.016	2.003	1.127	0.559	0.803	0.718	0.733	0.7255	0.567	0.567	0.557	0.614	0.609	0.6215		12	2.042	2.044	2.043	0.603	0.586	0.5945	0.813	0.723	0.768	1.983	1.9015	2.014	0.603	0.601	0.602
	13	2.013	2.037	2.025	1.17	0.506	0.838	0.704	0.719	0.7115	0.561	0.558	0.5595	0.6	0.598	0.599		13	2.053	2.046	2.062	0.616	0.6102	0.6123	0.804	0.819	0.7115	1.961	2.058	1.995	0.6	0.598	0.599
	14	2.027	2.061	2.044	1.254	0.475	0.8645	0.698	0.711	0.7045	0.551	0.549	0.55	0.599	0.606	0.6025		14	2.058	2.066	2.136	0.609	0.6121	0.6201	0.858	0.811	0.7545	1.951	2.049	1.9852	0.599	0.606	0.6025
	Figure 3a														Figure 3b														Figure 3c
	Time(min)	MW3			MW3+NaHS			MW3+elemental sulfur			Buffer				Time(min)	△yrkD			△yrkD+NaHS			△yrkD+elemental sulfur			Buffer				Time(min)	△nreBC			△nreBC+elemental sulfur			△nreBC+NaHS			△nreBC+NaHS+elemental sulfur			Buffer
	0	307.308	307.308	307.308	307.308	307.308	307.308	307.308	307.308	307.308	307.308	307.308	307.308		0	282.752	282.752	282.752	282.752	282.752	282.752	282.752	282.752	282.752	282.752	282.752	282.752		0	295.089	296.864	295.856	295.089	293.464	295.856	295.089	296.864	295.856	295.089	296.864	295.851	295.089	296.864	295.866
	10	239.556	237.189	240.148	234.527	226.538	238.964	181.272	193.698	184.231	263.521	281.272	272.397		10	244.882	241.036	258.787	205.532	198.136	206.124	236.893	220.621	209.083	243.698	268.55	256.124		10	285.752	281.935	285.223	258.402	258.994	258.578	247.266	248.349	248.343	250.118	251.893	250.881	280.888	284.438	282.553
	20	228.905	221.213	231.864	213.225	217.367	220.917	119.438	117.959	121.213	259.675	281.272	270.473		20	235.414	235.118	231.864	110.562	125.355	143.698	191.627	202.278	180.385	257.308	264.408	260.858		20	248.284	248.468	275.756	241.201	259.811	250.886	238.692	238.047	238.876	238.876	240.059	239.342	277.337	276.154	276.636
	40	216.183	213.521	219.438	193.994	190.74	203.757	3.16568	0	0	230.68	273.58	252.13		40	219.142	210.562	213.521	2.57396	0	20.0296	141.923	136.302	114.408	242.811	255.237	249.024		40	189.047	215.639	240.223	208.398	205.923	207.691	197.237	198.751	198.343	207.515	205.74	206.502	267.278	270.237	268.647
	60	211.154	208.195	216.479	175.059	174.763	171.805	0	0	0	258.195	264.704	261.45		60	213.521	187.485	207.308	0	0	0	65	60.2663	28.6095	267.367	270.325	268.846		60	203.373	203.964	264.549	203.598	196.864	199.111	203.349	203.751	203.669	214.915	212.84	213.603	274.379	276.154	275.156
	80	210.858	204.349	215.592	163.521	166.183	162.337	0	0	0	247.544	270.325	258.935		80	199.911	169.142	204.053	0	0	0	0	0	0	246.361	255.828	251.095		90	194.497	195.089	220.673	187.613	182.071	184.022	194.62	193.69	194.793	206.331	206.331	206.206	279.112	277.929	278.411
	Figure 3d
	Time(min)	△sqr			△sqr+elemental sulfur			Buffer							Figure 3e														Figure 3f
	0	336.273	336.273	336.273	336.273	336.273	336.273	336.273	336.273	336.273					Time(min)	MW3+elemental sulfur			△yrkD+elemental sulfur			△yrkD::yrkD+elemental sulfur			buffer				Time(min)	buffer			△nreBC::nreBC-			△nreBC::nreBC+NaHS			△nreBC::nreBC+elemental sulfur
	10	301.225	300	300.612	295.716	289	292.358	332.29	330	331.145					0	336.273	336.273	336.273	336.273	336.273	336.273	336.273	336.273	336.273	336.273	336.273	336.273		0	317.182	316.273	325.364	317.182	316.273	325.364	317.182	316.273	325.364	317.182	316.273	325.364
	20	271.435	275.5	273.467	286.485	279	282.743	325.302	319	322.151					20	209.909	209.909	207.909	250.818	251.727	241.273	228.091	221.727	222.909	272.636	270.818	272.727		20	274.454	272.636	273.546	208.091	213.546	214.454	9.90909	29	10.8182	89	90.8182	88.0909
	40	267.81	271.2	269.505	252.605	255.7	254.153	302.763	316	330.382					40	64.4545	97	79.7273	222.636	216.273	218.455	110.636	111.182	109.909	296.273	278.091	285.182		40	272.636	274.454	273.546	178.091	179	175.364	5.78106	6.84615	6.25444	8.56213	8.26627	8.97633
	60	261.253	263.2	257.227	238.641	240.7	239.67	318.976	318	318.488					60	8.45455	31	17.7273	154.454	176.273	163.364	77.3636	74.2727	74.8182	260.818	269	263.909		60	278.091	277.182	286.273	154.454	162.636	159.909	8.26627	9.0355	8.85799	8.14793	7.97041	8.44379
	90	246.448	251.2	248.824	225.919	227.7	226.81	306.071	299	302.536					90	0	0	0	90.0909	59.7273	74.9091	5.90909	5.72727	6.81818	266.273	268.091	267.182		90	263.546	261.727	263.546	149	182.636	132.636	12.5266	13.4734	10.574	9.62722	13.0592	9.21302
	Figure 4c														Figure 4d
	Control	IR1	IR2	IR3	IR4	IR5	IR6	IR7	IR8	IR9	IR10				Control	IR1	IR1-del1	IR1-del2	IR1-del3	IR1-del4	IR2	IR2-del1	IR2-del2	IR9	IR9-del1	IR9-del2	IR9-del3
	181.667	29002	27803.7	557	987.667	335.333	359.667	249	191.333	7099.67	249				181.667	20595	33288	33174	10480	6055	19768	21071	1329	4059	17266	450	455
	195.333	28383.3	27294.7	603	1027.67	351.667	368.333	250.667	150.667	7212.33	150.667				195.333	20599	33675	33337	10444	6078	20110	21086	1412	4047	17213	480	445
	192.333	28514	26920	546.333	1016	340.667	328	272	205.333	7491.67	205.333				192.333	20600	32772	32562	10560	6021	20368	20595	1323	4113	17124	426	450
	Figure 5b
	Time(min)	sqr-pdo-R			sqr-pdo-R+NaHS			sqr-pdo-R+elemental sulfur			Buffer
	0	295.089	296.864	295.866	295.089	296.864	295.866	295.089	296.864	295.866	294.089	296.864	295.866
	10	276.331	276.461	277.571	246.036	246.627	250.331	235.325	235.917	235.621	279.888	284.438	282.553
	20	261.598	265.728	262.838	245.26	247.935	245.598	77.3965	87.3965	97.3965	277.337	276.154	276.636
	40	247.604	250.734	252.844	215.675	219.532	232.604	11.6982	10.2189	10.9586	250.318	272.037	268.647
	60	242.249	243.379	243.488	211.657	212.84	212.249	11.3669	10.568	11.4675	245.266	252.754	265.156
	90	235.68	236.81	236.921	195.089	196.272	195.68	11.5799	10.1598	10.8698	242.112	245.929	245.411
	Figure 6b									Figure 6d									Figure 6f
	control(-)	NaHS	Polysulfide	Elemental Sulfur	GSSG	Sulfite	Thiosulfite	H2O2		control(-)	NaHS	Polysulfide	Acetone Sulfur	GSSG	Sulfite	Thiosulfite	H2O2		0 μM	5 μM NaHS	10 μM NaHS	20 μM NaHS	5 μM elemental sulfur	10 μM elemental sulfur	20 μM elemental sulfur
	90.4255	56.6667	887.294	670	84.5247	131.49	74.1135	16.2643		807	2516	2230.52	1426.25	723.016	844.053	872.012	872.829		1	2.70614	2.70852	2.20045	1.03858	1.04247	1.07206
	89	50	893	613	68	150	72	20		858.656	2630.33	2070.15	1240.47	780.035	704.842	753.805	782.278		1	2.24236	2.83582	2.24761	0.901149	0.936874	1.03219
	80	80	796	720	50	120	60	30		907.828	2573.16	2320.33	1493.36	901.526	864.448	922.908	907.553		1	2.35602	2.97543	2.36211	1.15186	1.18407	1.09627
	Figure 6c												Figure 6e
	Time(min)	A1109+NaHS			A1109+Elemental Sulfur			A1109					Time(min)	A1120				A1120+NaHS				A1120+Elemental Sulfur
	0	0	0	0	0	0	0	0	0	0			0	838	791	912	887	838	791	912	887	838	791	912	887
	10	3.75999	5.3269	3.5687	77.0815	80.2639	83.1563	5.3269	5.3659	4.369			10	838	791	912	700	1458	1435	1540	1578	1149	1047	1160	1082
	20	1.62665	4.2152	1.7625	200.451	370.269	300.26	7.269	8.162	7.369			20	828	781	902	877	1898	1823	1900	1840	1179	1169	1170	1190
	50	70.8227	60.3265	50.1563	709.873	780.362	751.625	9.269	8.263	8.269			50	1000	811	932	907	2424	2324	2564	2461	1401	1321	1578	1555
	100	271.447	230.416	252.815	1207.08	1350.95	1420.13	8.269	9.621	7.362			100	700	781	811	900	2562	2527	2573	2442	1533	1546	1293	1333
	200	328.486	342.528	353.264	1656.15	1600.37	1623.36	8.169	12.369	7.52			200	850	860	860	870	2449	2437	2274	2346	1306	1173	1299	1191
	Figure 7b	yrkD					Figure 7c	yrkH					Figure 7d	nreC					Figure 7e	sqr
	Time(min)						Time(min)						Time(min)						Time(min)
MW3+Elemental sulfur	0	1	1	1		MW3+Elemental sulfur	0	1	1	1		MW3+Elemental sulfur	0	1	1	1		MW3+Elemental sulfur	0	1	1	1
MW3+Elemental sulfur	2	43.904	44.106	44.1095		MW3+Elemental sulfur	2	98.5129	89.7798	94.1463		MW3+Elemental sulfur	2	53.6109	140.593	52.1019		MW3+Elemental sulfur	2	3.24	3.24	2.06
MW3+Elemental sulfur	10	207.182	202.165	200.27		MW3+Elemental sulfur	10	405.037	429.327	417.182		MW3+Elemental sulfur	10	24.0457	39.4954	20.7705		MW3+Elemental sulfur	10	47.51	40.31	20.94
MW3+Elemental sulfur	30	28.1814	24.9912	22.9236		MW3+Elemental sulfur	30	138.694	120.496	129.595		MW3+Elemental sulfur	30	17.6879	33.0253	18.8566		MW3+Elemental sulfur	30	124.54	114.36	75.69
						MW3+NaHS	0	198.119	161.852	140.986		MW3+NaHS	0	118.024	170.14	129.082		MW3+NaHS	0	70.96	80.26	55.36
						MW3+NaHS	2	90.7836	66.8827	43.8332		MW3+NaHS	2	59.6442	107.483	68.5634		MW3+NaHS	2	267.65	253.36	155.39
						MW3+NaHS	10	139.779	146.176	57.9774		MW3+NaHS	10	101.646	184.242	107.944		MW3+NaHS	10	937.17	750.36	500.36
						MW3+NaHS	30	102.342	127.413	74.8776		MW3+NaHS	30	33.1614	86.148	44.6547		MW3+NaHS	30	668.51	520.36	569.26
	Figure 8a	yrkD						Figure 8b	yrkH						Figure 8c	nreC						Figure 8d	sqr						Figure 8f
	MW3	MW3+10 μM Acetone Sulfur	MW3+50 μM Acetone Sulfur	MW3+100 μM Acetone Sulfur	MW3+200 μM Acetone Sulfur	MW3+500 μM Acetone Sulfur		MW3	MW3+10 μM Acetone Sulfur	MW3+50 μM Acetone Sulfur	MW3+100 μM Acetone Sulfur	MW3+200 μM Acetone Sulfur	MW3+500 μM Acetone Sulfur		MW3	MW3+10 μM Acetone Sulfur	MW3+50 μM Acetone Sulfur	MW3+100 μM Acetone Sulfur	MW3+200 μM Acetone Sulfur	MW3+500 μM Acetone Sulfur		MW3	MW3+10 μM Acetone Sulfur	MW3+50 μM Acetone Sulfur	MW3+100 μM Acetone Sulfur	MW3+200 μM Acetone Sulfur	MW3+500 μM Acetone Sulfur		MW3	△yrkD	△yrkD+△nreBC
	1	31.2551	63.9555	105.066	103.514	142.502		1	83.4012	163.173	172.228	190.831	212.761		1	13.4469	39.9691	25.1131	19.7064	10.6452		1	9.89589	15.9229	17.8813	14.6017	6.86757		1	95.1365	26.4235
	1	30.5394	63.2007	103.281	106.478	144.135		1	82.7549	166.901	208.238	198.177	214.988		1	15.3158	39.8289	25.069	18.9688	11.7207		1	9.9133	16.3646	17.5281	14.5962	6.84091		1	81.9802	25.0292
	1	30.3791	62.5149	102.141	102.901	140.108		1	74.8973	153.827	188.631	184.011	192.898		1	12.9274	36.4109	23.5414	15.8866	9.90162		1	10.6017	15.8949	16.1065	14.5578	6.56175		1	84.0322	25.3135
Supplementary Figure 1
	Time(h)	1/30 LB			1/20 LB			1/7.5 LB			LB			M9
	0	0.144	0.136	0.14	0.149	0.145	0.137	0.14	0.14	0.13	0.136	0.134	0.135	0.156	0.199	0.154
	1	0.151	0.147	0.139	0.158	0.164	0.151	0.15	0.156	0.143	0.154	0.158	0.156	0.145	0.208	0.149
	2	0.239	0.236	0.2275	0.261	0.266	0.2535	0.275	0.28	0.2765	0.275	0.294	0.2845	0.149	0.169	0.148
	3	0.5	0.512	0.516	0.545	0.545	0.535	0.669	0.632	0.6405	0.535	0.583	0.559	0.17	0.202	0.147
	4	0.825	0.827	0.816	0.923	0.917	0.91	0.97	0.973	0.9615	0.767	0.787	0.777	0.157	0.192	0.156
	5	1.014	1.024	1.009	1.138	1.128	1.173	1.011	1.055	1.043	0.874	0.799	0.7665	0.185	0.204	0.153
	6	1.115	1.098	1.0565	1.172	1.206	1.159	1.011	1.024	1.0275	0.895	0.879	0.887	0.143	0.202	0.139
	7	1.071	1.093	1.032	1.172	1.191	1.1715	1.027	1.063	1.035	0.921	0.951	0.936	0.161	0.178	0.139
	8	1.064	1.075	1.0395	1.212	1.198	1.215	1.013	1.045	1.019	0.905	0.875	0.89	0.188	0.21	0.14
	9	1.081	1.078	1.0395	1.18	1.181	1.1815	0.997	1.012	1.0045	0.843	0.916	0.8095	0.177	0.21	0.138
	10	1.042	1.058	1	1.156	1.155	1.1555	0.973	1	0.9765	0.818	0.902	0.8	0.148	0.185	0.137
	11	1.014	1.038	1.026	1.159	1.135	1.147	0.974	0.993	0.9835	0.863	0.866	0.8645	0.155	0.187	0.145
	12	1.001	1.024	1.0125	1.125	1.12	1.1225	0.968	0.954	0.961	0.809	0.876	0.7825	0.182	0.229	0.137
Supplementary Figure 3a																		Supplementary Figure 3b
	Time(h)	MW3			MW3+400 μM Cys			MW3+600 μM Cys			MW3+1 mM Cys			MW3+5 mM Cys					Time(h)	MW3			MW3+600 μM Cys			△yrkD+600 μM Cys			△yrkE-ydfQ+600 μM Cys			△nreBC+600 μM Cys			△sqr-pdo+600 μM Cys
	0	0.132	0.128	0.13	0.035	0.015	0.012	0.063	0.06	0.061	0.15	0.13	0.127	0.109	0.089	0.086			0	0.051	0.059	0.055	0.076	0.066	0.0645	0.033	0.053	0.043	0.059	0.054	0.0565	0.049	0.046	0.0475	0.045	0.044	0.0445
	1	0.349	0.359	0.351	0.247	0.227	0.224	0.197	0.213	0.1985	0.163	0.143	0.14	0.109	0.089	0.086			1	0.153	0.177	0.165	0.197	0.213	0.1985	0.135	0.157	0.146	0.171	0.168	0.1695	0.15	0.153	0.1515	0.197	0.182	0.1895
	2	0.452	0.442	0.462	0.344	0.324	0.321	0.426	0.425	0.419	0.282	0.262	0.259	0.108	0.088	0.085			2	0.323	0.349	0.336	0.426	0.425	0.419	0.21	0.205	0.2075	0.345	0.347	0.346	0.352	0.361	0.3565	0.318	0.334	0.326
	3	0.673	0.683	0.681	0.565	0.545	0.542	0.446	0.526	0.572	0.415	0.395	0.392	0.115	0.095	0.092			3	0.757	0.732	0.7445	0.446	0.526	0.572	0.495	0.492	0.4935	0.462	0.468	0.465	0.455	0.451	0.453	0.486	0.487	0.4865
	4	0.887	0.89	0.889	0.792	0.772	0.769	0.558	0.639	0.6545	0.38	0.36	0.357	0.108	0.088	0.085			4	1.134	1.075	1.0045	0.558	0.639	0.6545	0.796	0.752	0.774	0.519	0.53	0.5245	0.552	0.544	0.548	0.551	0.534	0.5425
	5	1.242	1.234	1.24	1.137	1.117	1.114	0.6505	0.7615	0.7595	0.399	0.379	0.376	0.108	0.088	0.085			5	1.457	1.286	1.1715	0.6505	0.7615	0.7595	1.197	1.089	1.043	0.589	0.599	0.594	0.645	0.643	0.644	0.637	0.629	0.633
	6	1.532	1.53	1.54	1.11	1.39	1.497	0.86	0.925	0.881	0.282	0.382	0.519	0.108	0.088	0.085			6	1.655	1.51	1.5825	0.86	0.925	0.881	1.496	1.415	1.4555	0.678	0.691	0.6845	0.709	0.71	0.7095	0.809	0.814	0.8115
	7	1.625	1.615	1.63	1.358	1.538	1.635	1.0035	1.051	1.13575	0.413	0.493	0.59	0.108	0.088	0.085			7	1.674	1.626	1.65	1.0035	1.051	1.13575	1.742	1.686	1.714	0.714	0.682	0.698	0.735	0.698	0.7165	0.805	0.839	0.822
	8	1.686	1.68	1.685	1.478	1.558	1.655	1.149	1.079	1.195	0.659	0.539	0.436	0.108	0.088	0.085			8	1.755	1.645	1.6	1.149	1.079	1.195	1.728	1.758	1.743	0.667	0.678	0.6725	0.69	0.733	0.7115	0.787	0.804	0.7955
	9	1.712	1.702	1.732	1.623	1.603	1.6	1.3005	1.267	1.27725	0.605	0.585	0.582	0.108	0.088	0.085			9	1.832	1.741	1.7865	1.3005	1.267	1.27725	1.825	1.771	1.798	0.636	0.657	0.6465	0.719	0.702	0.7105	0.767	0.784	0.7755
	10	1.78	1.778	1.782	1.694	1.674	1.671	1.307	1.3395	1.31075	0.622	0.602	0.599	0.108	0.088	0.085			10	1.918	1.831	1.8745	1.307	1.3395	1.31075	1.99	1.877	1.9335	0.635	0.622	0.6285	0.702	0.693	0.6975	0.756	0.782	0.769
	11	1.815	1.8056	1.8269	1.626	1.706	1.703	1.2265	1.3105	1.3545	0.607	0.587	0.584	0.108	0.088	0.085			11	2.004	1.95	1.977	1.2265	1.3105	1.3545	1.948	1.918	1.933	0.61	0.622	0.616	0.687	0.683	0.685	0.739	0.75	0.7445
	12	1.895	1.905	1.9035	1.832	1.812	1.809	1.329	1.3885	1.35225	0.595	0.575	0.572	0.108	0.088	0.085			12	2.055	2.058	2.0565	1.329	1.3885	1.35225	2.034	2.026	2.03	0.588	0.596	0.592	0.646	0.65	0.648	0.711	0.724	0.7175
	13	1.973	1.972	1.98	1.833	1.813	1.81	1.2915	1.4015	1.3375	0.508	0.468	0.665	0.107	0.087	0.084			13	2.092	2.061	2.0765	1.2915	1.4015	1.3375	2.072	2.08	2.076	0.569	0.569	0.569	0.615	0.638	0.6265	0.688	0.696	0.692
	14	2.017	1.998	1.989	1.867	1.847	1.844	1.3165	1.436	1.36975	0.566	0.546	0.543	0.107	0.087	0.084			14	2.097	2.068	2.0825	1.3165	1.436	1.36975	2.14	2.103	2.1215	0.531	0.537	0.534	0.591	0.602	0.5965	0.661	0.678	0.6695
Supplementary Figure 3c
		MW3			yrkD			yrkEydfQ			nreBC			sqrpdo
		0.8	0.78	0.8	1.4	1.35	1.42	3.2	2.8	2.8	2.9	3	2.7	3	3	2.8
Supplementary Figure 4a																		Supplementary Figure 4b
	Time(h)	MW3			MW3+50 μM H2S			MW3+100 μM H2S			MW3+200 μM H2S								Time(h)	MW3			MW3+20 μM elemental sulfur			MW3+40 μM elemental sulfur			MW3+60 μM elemental sulfur
	0	0.131	0.155	0.143	0.124	0.117	0.1205	0.127	0.124	0.1255	0.13	0.133	0.1315						0	0.131	0.155	0.143	0.165	0.172	0.167	0.176	0.174	0.175	0.18	0.175	0.1775
	1	0.174	0.146	0.16	0.161	0.155	0.158	0.158	0.152	0.155	0.168	0.167	0.1675						1	0.174	0.146	0.16	0.193	0.189	0.206	0.193	0.187	0.19	0.185	0.2	0.1925
	2	0.395	0.293	0.244	0.238	0.274	0.256	0.238	0.44	0.339	0.309	0.345	0.327						2	0.195	0.293	0.294	0.616	0.418	0.422	0.455	0.449	0.452	0.338	0.364	0.351
	3	0.692	0.735	0.7135	0.536	0.539	0.5475	0.455	0.441	0.448	0.571	0.574	0.5725						3	0.692	0.735	0.7135	0.821	0.699	0.72	0.819	0.727	0.773	0.624	0.607	0.6155
	4	1.048	1.109	1.1785	0.889	0.936	0.9125	0.685	0.644	0.6645	0.663	0.693	0.678						4	1.048	1.109	1.0785	1.093	1.013	1.193	1.095	1.087	1.091	0.698	0.693	0.6955
	5	1.34	1.306	1.323	1.159	1.185	1.182	0.8	0.712	0.706	0.692	0.703	0.6975						5	1.42	1.426	1.443	1.392	1.352	1.326	1.252	1.2	1.139	0.727	0.741	0.734
	6	1.568	1.518	1.443	1.414	1.431	1.4225	0.781	0.779	0.78	0.667	0.674	0.6705						6	1.588	1.588	1.603	1.559	1.442	1.611	1.374	1.372	1.373	0.705	0.711	0.708
	7	1.617	1.531	1.574	1.586	1.611	1.5985	0.775	0.792	0.7835	0.654	0.664	0.659						7	1.737	1.651	1.694	1.597	1.608	1.549	1.496	1.482	1.489	0.739	0.799	0.769
	8	1.647	1.67	1.6485	1.576	1.614	1.585	0.795	0.808	0.8015	0.646	0.653	0.6495						8	1.767	1.79	1.7785	1.539	1.675	1.767	1.551	1.533	1.5445	0.741	0.757	0.749
	9	1.755	1.768	1.7315	1.629	1.69	1.6595	0.788	0.81	0.799	0.628	0.631	0.6295						9	1.875	1.888	1.8815	1.697	1.748	1.851	1.623	1.606	1.6325	0.725	0.737	0.731
	10	1.871	1.883	1.857	1.766	1.786	1.776	0.765	0.774	0.7695	0.609	0.609	0.609						10	1.941	1.953	1.947	1.809	1.894	1.893	1.802	1.809	1.806	0.706	0.724	0.715
	11	1.974	1.999	1.9865	1.912	1.926	1.929	0.734	0.76	0.747	0.586	0.587	0.5865						11	1.944	2.069	2.0565	1.943	1.966	1.958	1.913	1.825	1.951	0.7	0.713	0.7065
	12	2.028	2.052	2.03	1.99	2.016	2.003	0.702	0.735	0.7185	0.567	0.567	0.567						12	1.998	2.022	2.01	1.975	1.98	2.022	1.942	1.8944	1.9935	0.678	0.688	0.683
	13	2.05	2.096	2.073	2.013	2.037	2.025	0.693	0.711	0.702	0.561	0.558	0.5595
	14	2.079	2.124	2.1015	2.027	2.061	2.044	0.684	0.701	0.6925	0.551	0.549	0.55
Supplementary Figure 7b
	M1109	M1109+NaHS	M1109-△nreBC+NaHS
	1	6.14695	0.02557
	1	5.97882	0.023314
	1	5.76441	0.020232
Supplementary Figure 13a		IR1-6				Supplementary Figure 13b		IR2-2				Supplementary Figure 13c		IR9		Supplementary Figure 13d		IR9
	YrkD(μM)	YrkD+elemental sulfur		YrkD			YrkD(μM)	YrkD		YrkD+elemental sulfur			NreC(μM)	NreC+AcP			NreC(μM)	NreC
	33	69.6667	77	135	112		33	120.5	117.5	60.5	48.5		22.5	92.5	92.5		22.5	116.5	115.5
	16.5	47.6667	58.6667	95	83		16.5	102.5	102.5	13.5	42.5		11.25	82.5	94.5		11.25	84.5	84.5
	8.25	18.3333	14.6667	88	75		8.25	81.5	79.5	7.5	7.5		5.625	42.5	13.5		5.625	24.5	56.5
	4.125	-33	25.6667	74	61		4.125	77.5	65.5	3.5	0.5		2.8125	16.5	22.5		2.8125	12.5	-10.5
	2.0625	-36.6667	0	54	49		2.0625	48.5	54.5	5.5	6.5		1.40625	17.5	89.5		1.40625	6.5	-1.5
	1.03125	-7.33333	-14.6667	39	31		1.03125	43.5	43.5	4.5	4.5		0.703125	5.5	3.5		0.703125	-13.5	0.5
	0.515625	-29.3333	-3.66667	29	32		0.515625	29.5	27.5	5.5	3.5		0.351562	-1.5	1.5		0.351562	-23.5	-2.5
	0.257812	-25.6667	0	25	24		0.257812	11.5	7.5	4.5	-0.5		0.175781	14.5	20.5		0.175781	-2.5	-3.5
	0.0322266	1.83333	0.916667	29	31		0.0322266	5.5	5.5	4.5	-0.5		0.0878906	1.5	23.5		0.0878906	-6.5	1.5
	0	0	0	6	-6		0	-0.5	0.5	-3.5	3.5		0.0439453	-5.5	-1.5		0.0439453	-6.5	-4.5
													0.0219727	-2.5	-8.5		0.0219727	-9.5	-9.5
													0	1.5	-1.5		0	-3.5	3.5
